# Supplementary material for: Presence of Parabens in Different Children Biological Matrices and Its Relationship with Body Mass Index
Source: Nutrients. 2023 Feb 24;15(5):1154. doi: 10.3390/nu15051154 (PMC10005709; doi:10.3390/nu15051154)
Supplement: Supplementary file 1 [file nutrients-15-01154-s001.zip]

Archive with 1 entries (1 files):
- nutrients-2209676-supplementary.pdf
